# Supplementary material for: Rapa Nui (Easter Island) monument (ahu) locations explained by freshwater sources
Source: PLoS One. 2019 Jan 10;14(1):e0210409. doi: 10.1371/journal.pone.0210409 (PMC6328247; doi:10.1371/journal.pone.0210409)
Supplement: S1 File — Zip file containing polygon shapefile for our study area on the eastern portion of the island. (ZIP) [file pone.0210409.s001.zip]

Archive with 8 entries (8 files):
- survey_area_corrected_proj.CPG
- survey_area_corrected_proj.dbf
- survey_area_corrected_proj.prj
- survey_area_corrected_proj.sbn
- survey_area_corrected_proj.sbx
- survey_area_corrected_proj.shp
- survey_area_corrected_proj.shp.xml
- survey_area_corrected_proj.shx
