# Supplementary material for: Rapa Nui (Easter Island) monument (ahu) locations explained by freshwater sources
Source: PLoS One. 2019 Jan 10;14(1):e0210409. doi: 10.1371/journal.pone.0210409 (PMC6328247; doi:10.1371/journal.pone.0210409)
Supplement: S3 File — Zip file containing Euclidean distance maps for the minimal, medial, and maximal rock mulch classifications. (ZIP) [file pone.0210409.s003.zip]

Archive with 15 entries (15 files):
- mulch_dens_100_dist_clipped.tfw
- mulch_dens_100_dist_clipped.tif
- mulch_dens_100_dist_clipped.tif.aux.xml
- mulch_dens_100_dist_clipped.tif.ovr
- mulch_dens_100_dist_clipped.tif.xml
- mulch_dens_max_100_dist_clipped.tfw
- mulch_dens_max_100_dist_clipped.tif
- mulch_dens_max_100_dist_clipped.tif.aux.xml
- mulch_dens_max_100_dist_clipped.tif.ovr
- mulch_dens_max_100_dist_clipped.tif.xml
- mulch_dens_med_100_dist_clipped.tfw
- mulch_dens_med_100_dist_clipped.tif
- mulch_dens_med_100_dist_clipped.tif.aux.xml
- mulch_dens_med_100_dist_clipped.tif.ovr
- mulch_dens_med_100_dist_clipped.tif.xml
