# Supplementary material for: Rapa Nui (Easter Island) monument (ahu) locations explained by freshwater sources
Source: PLoS One. 2019 Jan 10;14(1):e0210409. doi: 10.1371/journal.pone.0210409 (PMC6328247; doi:10.1371/journal.pone.0210409)
Supplement: S3 File — Zip file containing Euclidean distance maps for the minimal, medial, and maximal rock mulch classifications. (ZIP) [file pone.0210409.s003.zip › mulch_dens_100_dist_clipped.tif.aux.xml]

<PAMDataset>
  <Metadata>
    <MDI key="DataType">Generic</MDI>
  </Metadata>
  <Metadata domain="Esri">
    <MDI key="PyramidResamplingType">NEAREST</MDI>
  </Metadata>
  <PAMRasterBand band="1">
    <Histograms>
      <HistItem>
        <HistMin>0</HistMin>
        <HistMax>6526.57666015625</HistMax>
        <BucketCount>256</BucketCount>
        <IncludeOutOfRange>1</IncludeOutOfRange>
        <Approximate>0</Approximate>
        <HistCounts>112355|33630|28494|32165|29260|31724|28039|28365|28164|25169|22451|21999|20789|18284|18571|16162|16668|14994|14155|14019|13111|13416|12530|11781|10341|10082|9354|8935|8223|7784|7369|6517|6328|5785|5391|5000|4272|4136|3684|3379|3183|2905|2624|2383|2112|2017|1861|1791|1751|1606|1572|1542|1477|1443|1397|1343|1288|1219|1234|1224|1211|1211|1136|1115|1057|1049|1036|1019|1000|1022|1004|1004|990|986|967|956|958|993|956|965|966|941|956|946|956|963|939|946|941|935|924|948|926|942|949|950|972|956|977|965|981|959|968|960|950|958|932|956|919|942|923|910|929|906|924|899|925|914|936|930|918|931|897|936|889|912|908|912|918|895|927|900|941|900|928|919|889|920|906|925|886|918|879|915|899|876|882|861|883|854|869|850|856|857|837|843|832|842|814|850|817|816|823|807|828|801|817|799|818|792|815|810|790|822|807|835|800|829|829|829|838|836|848|832|867|850|860|844|845|855|835|858|831|865|849|874|855|854|860|840|869|833|861|860|858|855|844|863|842|862|834|842|834|823|827|796|818|777|796|760|758|757|727|722|664|672|624|645|602|589|578|547|550|511|531|488|467|395|353|357|308|291|276|259|245|212|198|180|173|156|142|133|115|87|24|1</HistCounts>
      </HistItem>
    </Histograms>
    <Metadata>
      <MDI key="STATISTICS_COVARIANCES">2039308.283627242</MDI>
      <MDI key="STATISTICS_EXCLUDEDVALUES"></MDI>
      <MDI key="STATISTICS_MAXIMUM">6526.5766601563</MDI>
      <MDI key="STATISTICS_MEAN">934.30300402412</MDI>
      <MDI key="STATISTICS_MINIMUM">0</MDI>
      <MDI key="STATISTICS_SKIPFACTORX">1</MDI>
      <MDI key="STATISTICS_SKIPFACTORY">1</MDI>
      <MDI key="STATISTICS_STDDEV">1428.0435160132</MDI>
    </Metadata>
  </PAMRasterBand>
</PAMDataset>
