# Supplementary material for: Rapa Nui (Easter Island) monument (ahu) locations explained by freshwater sources
Source: PLoS One. 2019 Jan 10;14(1):e0210409. doi: 10.1371/journal.pone.0210409 (PMC6328247; doi:10.1371/journal.pone.0210409)
Supplement: S3 File — Zip file containing Euclidean distance maps for the minimal, medial, and maximal rock mulch classifications. (ZIP) [file pone.0210409.s003.zip › mulch_dens_max_100_dist_clipped.tfw]

10.0000000000
0.0000000000
0.0000000000
-10.0000000000
660862.5354895514
7005653.3472605087
