# Supplementary material for: Rapa Nui (Easter Island) monument (ahu) locations explained by freshwater sources
Source: PLoS One. 2019 Jan 10;14(1):e0210409. doi: 10.1371/journal.pone.0210409 (PMC6328247; doi:10.1371/journal.pone.0210409)
Supplement: S3 File — Zip file containing Euclidean distance maps for the minimal, medial, and maximal rock mulch classifications. (ZIP) [file pone.0210409.s003.zip › mulch_dens_max_100_dist_clipped.tif.aux.xml]

<PAMDataset>
  <Metadata>
    <MDI key="DataType">Generic</MDI>
  </Metadata>
  <Metadata domain="Esri">
    <MDI key="PyramidResamplingType">NEAREST</MDI>
  </Metadata>
  <PAMRasterBand band="1">
    <Histograms>
      <HistItem>
        <HistMin>0</HistMin>
        <HistMax>4753.70361328125</HistMax>
        <BucketCount>256</BucketCount>
        <IncludeOutOfRange>1</IncludeOutOfRange>
        <Approximate>0</Approximate>
        <HistCounts>406033|42068|31722|31584|27531|24128|21148|16693|16644|15154|13015|13188|11064|9155|8274|8105|7509|7326|6535|6219|6030|5439|4971|5108|4503|4306|3695|3143|2931|2620|2476|2231|1939|1908|1771|1634|1585|1595|1474|1467|1368|1299|1246|1140|1106|1119|1038|1018|893|820|755|686|719|734|711|727|709|693|661|735|698|720|701|690|690|692|665|714|696|702|688|704|688|664|690|690|670|705|681|671|659|692|674|706|691|678|685|690|679|706|679|700|675|668|676|674|686|684|669|675|680|666|667|663|655|651|659|647|638|640|620|631|640|625|617|636|618|614|633|628|619|632|616|618|611|614|620|617|619|612|610|601|596|599|610|609|611|602|604|581|612|607|605|601|616|604|592|599|621|619|635|625|621|622|619|633|642|631|625|624|627|586|633|629|634|626|649|633|624|615|630|636|641|631|628|617|609|630|639|640|627|631|632|611|614|642|640|632|629|619|608|601|632|610|605|601|603|585|564|582|563|578|567|566|542|523|507|498|488|455|432|432|422|416|400|392|370|366|352|339|328|310|301|299|292|282|268|258|240|234|231|228|215|212|197|192|182|177|161|153|145|138|127|126|115|107|104|103|88|80|71|61|44|27|12|1</HistCounts>
      </HistItem>
    </Histograms>
    <Metadata>
      <MDI key="STATISTICS_COVARIANCES">783314.7762213281</MDI>
      <MDI key="STATISTICS_EXCLUDEDVALUES"></MDI>
      <MDI key="STATISTICS_MAXIMUM">4753.7036132813</MDI>
      <MDI key="STATISTICS_MEAN">406.11601666179</MDI>
      <MDI key="STATISTICS_MINIMUM">0</MDI>
      <MDI key="STATISTICS_SKIPFACTORX">1</MDI>
      <MDI key="STATISTICS_SKIPFACTORY">1</MDI>
      <MDI key="STATISTICS_STDDEV">885.05071957562</MDI>
    </Metadata>
  </PAMRasterBand>
</PAMDataset>
