# Supplementary material for: Rapa Nui (Easter Island) monument (ahu) locations explained by freshwater sources
Source: PLoS One. 2019 Jan 10;14(1):e0210409. doi: 10.1371/journal.pone.0210409 (PMC6328247; doi:10.1371/journal.pone.0210409)
Supplement: S3 File — Zip file containing Euclidean distance maps for the minimal, medial, and maximal rock mulch classifications. (ZIP) [file pone.0210409.s003.zip › mulch_dens_med_100_dist_clipped.tif.aux.xml]

<PAMDataset>
  <Metadata>
    <MDI key="DataType">Generic</MDI>
  </Metadata>
  <Metadata domain="Esri">
    <MDI key="PyramidResamplingType">NEAREST</MDI>
  </Metadata>
  <PAMRasterBand band="1">
    <Histograms>
      <HistItem>
        <HistMin>0</HistMin>
        <HistMax>5365.85498046875</HistMax>
        <BucketCount>256</BucketCount>
        <IncludeOutOfRange>1</IncludeOutOfRange>
        <Approximate>0</Approximate>
        <HistCounts>277366|33234|28350|29077|26348|23373|21731|21505|19771|20175|18219|17171|15595|14103|12932|12622|10987|10874|9781|9536|8476|8053|7500|6835|6468|6131|5255|5173|4973|4703|4207|4017|3994|3723|3885|3873|3754|3700|3810|3514|3373|3407|3358|3035|2816|2584|2472|2292|2283|2155|2036|2033|1954|1855|1797|1756|1610|1481|1377|1333|1238|1213|1156|1117|1050|1030|978|962|881|813|818|811|814|808|802|818|829|801|826|798|790|796|795|778|794|801|786|802|786|768|796|775|773|779|772|767|777|784|764|778|779|765|777|777|751|781|765|757|764|767|764|764|763|760|762|781|781|777|752|778|764|750|774|744|771|763|755|755|753|749|753|748|734|741|752|726|738|729|716|725|724|717|723|738|728|726|724|703|718|713|703|709|698|712|694|695|702|700|694|692|705|690|687|716|692|699|691|703|705|708|724|715|731|717|725|721|713|721|716|705|726|717|730|725|715|722|723|715|716|716|710|714|728|703|703|696|690|695|679|660|675|689|675|664|666|646|628|620|611|593|576|603|568|545|548|540|526|512|499|467|448|435|424|394|392|376|360|349|336|330|336|322|297|277|260|259|251|236|233|217|203|193|170|160|148|146|133|121|119|97|87|80|65|50|21|1</HistCounts>
      </HistItem>
    </Histograms>
    <Metadata>
      <MDI key="STATISTICS_COVARIANCES">1145201.923993362</MDI>
      <MDI key="STATISTICS_EXCLUDEDVALUES"></MDI>
      <MDI key="STATISTICS_MAXIMUM">5365.8549804688</MDI>
      <MDI key="STATISTICS_MEAN">605.20935132809</MDI>
      <MDI key="STATISTICS_MINIMUM">0</MDI>
      <MDI key="STATISTICS_SKIPFACTORX">1</MDI>
      <MDI key="STATISTICS_SKIPFACTORY">1</MDI>
      <MDI key="STATISTICS_STDDEV">1070.1410766779</MDI>
    </Metadata>
  </PAMRasterBand>
</PAMDataset>
