# Supplementary material for: Rapa Nui (Easter Island) monument (ahu) locations explained by freshwater sources
Source: PLoS One. 2019 Jan 10;14(1):e0210409. doi: 10.1371/journal.pone.0210409 (PMC6328247; doi:10.1371/journal.pone.0210409)
Supplement: S4 File — Zip file containing polygon shapefiles for marine resource locations. (ZIP) [file pone.0210409.s004.zip]

Archive with 17 entries (16 files):
- S4_Marine_resource_locations/
- S4_Marine_resource_locations/marine_res_poly_s_10_clipped.CPG
- S4_Marine_resource_locations/marine_res_poly_s_10_clipped.dbf
- S4_Marine_resource_locations/marine_res_poly_s_10_clipped.prj
- S4_Marine_resource_locations/marine_res_poly_s_10_clipped.sbn
- S4_Marine_resource_locations/marine_res_poly_s_10_clipped.sbx
- S4_Marine_resource_locations/marine_res_poly_s_10_clipped.shp
- S4_Marine_resource_locations/marine_res_poly_s_10_clipped.shp.xml
- S4_Marine_resource_locations/marine_res_poly_s_10_clipped.shx
- S4_Marine_resource_locations/marine_res_poly_s_5_clipped.cpg
- S4_Marine_resource_locations/marine_res_poly_s_5_clipped.dbf
- S4_Marine_resource_locations/marine_res_poly_s_5_clipped.prj
- S4_Marine_resource_locations/marine_res_poly_s_5_clipped.sbn
- S4_Marine_resource_locations/marine_res_poly_s_5_clipped.sbx
- S4_Marine_resource_locations/marine_res_poly_s_5_clipped.shp
- S4_Marine_resource_locations/marine_res_poly_s_5_clipped.shp.xml
- S4_Marine_resource_locations/marine_res_poly_s_5_clipped.shx
