# Supplementary material for: Rapa Nui (Easter Island) monument (ahu) locations explained by freshwater sources
Source: PLoS One. 2019 Jan 10;14(1):e0210409. doi: 10.1371/journal.pone.0210409 (PMC6328247; doi:10.1371/journal.pone.0210409)
Supplement: S5 File — Zip file containing point shapefile of the locations of freshwater sources within the study area. (ZIP) [file pone.0210409.s005.zip]

Archive with 8 entries (8 files):
- water_clipped.CPG
- water_clipped.dbf
- water_clipped.prj
- water_clipped.sbn
- water_clipped.sbx
- water_clipped.shp
- water_clipped.shp.xml
- water_clipped.shx
