# Supplementary material for: Rapa Nui (Easter Island) monument (ahu) locations explained by freshwater sources
Source: PLoS One. 2019 Jan 10;14(1):e0210409. doi: 10.1371/journal.pone.0210409 (PMC6328247; doi:10.1371/journal.pone.0210409)
Supplement: S6 File — Zip file containing Euclidean distance map for distance from the coastline. (ZIP) [file pone.0210409.s006.zip › coast_dist_clipped.tif.aux.xml]

<PAMDataset>
  <Metadata>
    <MDI key="DataType">Generic</MDI>
  </Metadata>
  <Metadata domain="Esri">
    <MDI key="PyramidResamplingType">NEAREST</MDI>
  </Metadata>
  <PAMRasterBand band="1">
    <Histograms>
      <HistItem>
        <HistMin>0</HistMin>
        <HistMax>5121.03515625</HistMax>
        <BucketCount>256</BucketCount>
        <IncludeOutOfRange>1</IncludeOutOfRange>
        <Approximate>0</Approximate>
        <HistCounts>10554|7409|7569|7007|7508|7017|6853|6698|7199|6503|6874|6531|6495|6322|6738|6218|6579|6342|6179|6203|6328|6306|6329|6053|5968|6312|6097|6020|6039|6140|5925|5853|6061|5982|5936|5873|5813|5813|5969|5845|5821|5816|5825|5705|5736|5823|5850|5680|5629|5717|5706|5781|5580|5664|5755|5607|5406|5724|5580|5580|5610|5510|5452|5565|5468|5569|5500|5408|5362|5496|5395|5539|5299|5376|5330|5284|5054|5085|4998|5104|4890|4885|4929|4889|4535|4369|4096|4050|3938|3939|3868|3875|3846|3775|3821|3836|3762|3760|3732|3719|3714|3682|3688|3675|3654|3623|3582|3584|3665|3583|3582|3508|3570|3461|3574|3500|3546|3439|3429|3422|3515|3461|3458|3363|3378|3411|3375|3330|3386|3284|3320|3235|3312|3234|3241|3201|3208|3006|2930|2860|2823|2805|2780|2683|2703|2687|2753|2664|2647|2665|2662|2669|2669|2707|2690|2649|2652|2708|2642|2698|2585|2591|2556|2595|2524|2532|2495|2513|2404|2485|2420|2458|2349|2391|2342|2332|2300|2321|2266|2288|2228|2251|2219|2224|2180|2202|2159|2146|2129|2098|2071|2063|2017|1989|1971|1988|1930|1915|1881|1877|1866|1841|1807|1798|1783|1755|1715|1737|1713|1668|1666|1643|1616|1585|1617|1563|1559|1527|1517|1485|1498|1456|1461|1409|1426|1392|1378|1341|1374|1302|1237|1158|1129|1042|980|932|891|809|783|724|683|630|588|531|488|444|398|343|305|264|220|174|130|74|27|1</HistCounts>
      </HistItem>
    </Histograms>
    <Metadata>
      <MDI key="STATISTICS_COVARIANCES">1645436.403168196</MDI>
      <MDI key="STATISTICS_EXCLUDEDVALUES"></MDI>
      <MDI key="STATISTICS_MAXIMUM">5121.03515625</MDI>
      <MDI key="STATISTICS_MEAN">1767.4176466404</MDI>
      <MDI key="STATISTICS_MINIMUM">0</MDI>
      <MDI key="STATISTICS_SKIPFACTORX">1</MDI>
      <MDI key="STATISTICS_SKIPFACTORY">1</MDI>
      <MDI key="STATISTICS_STDDEV">1282.7456502238</MDI>
    </Metadata>
  </PAMRasterBand>
</PAMDataset>
