# Supplementary material for: Rapa Nui (Easter Island) monument (ahu) locations explained by freshwater sources
Source: PLoS One. 2019 Jan 10;14(1):e0210409. doi: 10.1371/journal.pone.0210409 (PMC6328247; doi:10.1371/journal.pone.0210409)
Supplement: S7 File — Rmarkdown file necessary to create figures and execute all statistical analyses. (RMD) [file pone.0210409.s007.Rmd]

---
title: "R code and supplementary results for - DiNapoli et al. (2018, in review with PLOS ONE) 'Rapa Nui (Easter Island) monument (ahu) locations explained by freshwater sources'"
author: "Robert J DiNapoli"
date: "December 18, 2018"
output: 
  word_document:
    fig_width: 10
    fig_height: 8
---

#LOAD PACKAGES
Load the necessary R packages.
```{r, message=F}
library(spatstat) #for point process modeling
library(maptools) #for handling spatial data
library(raster) #for handling spatial data
library(rgdal) #for handling spatial data
library(sp) #for handling spatial data
library(MuMIn) #for multi-model selection
```

#LOAD AND CONVERT DATA
Import necessary shapefiles and rasters. Ensure that data files are in the current working directory.
```{r, results='hide'}
ahu <- readShapeSpatial("ahu_clipped.shp")
water <- readShapeSpatial("water_clipped.shp")
survey_area <- readShapeSpatial("survey_area_corrected_proj.shp")
rock_mulch_dist <- raster("mulch_dens_100_dist_clipped.tif")
rock_mulch_med_dist <- raster("mulch_dens_med_100_dist_clipped.tif")
rock_mulch_max_dist <- raster("mulch_dens_max_100_dist_clipped.tif")
coast_dist <- raster("coast_dist_clipped.tif")
marine_poly <- readShapeSpatial("marine_res_poly_s_10_clipped.shp")
```

Convert to fortmats interprettable by the spatstat package.
```{r}
survey_win <- as.owin(survey_area)
ahu_pp <- ppp(ahu$POINT_X, ahu$POINT_Y, window=survey_win)
water_pp <- ppp(water$POINT_X, water$POINT_Y, window=survey_win)
water_pp <- unique(water_pp) #remove the small number of duplicates
mulch_dist <- as.im(rock_mulch_dist)
mulch_dist_med <- as.im(rock_mulch_med_dist)
mulch_dist_max <- as.im(rock_mulch_max_dist)
marine_res <- as.owin(marine_poly)
coast_dist <- as.im(coast_dist)
```

Create distance maps for freshwater and marine resources.
```{r}
water_dist <- distmap(water_pp)
marine_dist <- as.im(distfun(marine_res), W=survey_win)
```

#EXPLORATORY ANALYSES AND TESTS
Test of hypothesis 1. Perform L-function test and Inhomogeneous L-function test for ahu against the null hypothesis of Complete Spatial Randomness (CSR) with 39 simulations (equivalent to p=0.05). This code creates Fig 3.
```{r}
ahu_L <- envelope(ahu_pp, fun=Lest, nsim=39, fix.n=T, global=T)
ahu_Linhom <- envelope(ahu_pp, fun=Linhom, nsim=39, fix.n=T, global=T)
#plot both, Fig 3.
par(mfrow=c(1,2))
plot(ahu_L, main="", xlab="r (meters)", ylim=c(0,3500), legend=F)
plot(ahu_Linhom, main="", xlab="r (meters)",ylim=c(0,3500), legend=F)
par(mfrow=c(1,1))
```

Perform spatial Kolmogorov-Smirnov tests for the relationship between ahu and distance from the minimal, medial, and maximimal rock mulch classifications, freshwater, and marine resources. Null hypothesis is CSR, alternative is that ahu are more closely spaced than random (i.e., "greater"). This code creates Fig 4 and includes results for the minimal and medial rock mulch classifications not presented in the main text.
```{r}
#minimal rock mulch classification
ahu_mulch_cdf <- cdf.test(ahu_pp, mulch_dist, alternative="greater")
ahu_mulch_cdf
plot(ahu_mulch_cdf, style="cdf", lwd=2, lwd0=2, do.legend=F, 
     main="Spatial KS test of ahu & rock mulch", ylab="Probability", xlab="Distance to Rock Mulch")
#medial rock mulch classification
ahu_mulch_med_cdf <- cdf.test(ahu_pp, mulch_dist_med, alternative="greater")
ahu_mulch_med_cdf
plot(ahu_mulch_med_cdf, style="cdf", lwd=2, lwd0=2, do.legend=F, 
     main="Spatial KS test of ahu & rock mulch medial classification", ylab="Probability", xlab="Distance to Rock Mulch")
#maximal rock mulch classification
ahu_mulch_max_cdf <- cdf.test(ahu_pp, mulch_dist_max, alternative="greater")
ahu_mulch_max_cdf
plot(ahu_mulch_max_cdf, style="cdf", lwd=2, lwd0=2, do.legend=F, 
     main="Spatial KS test of ahu & rock mulch maximal classification", ylab="Probability", xlab="Distance to Rock Mulch")
#freshwater
ahu_water_cdf <- cdf.test(ahu_pp, water_dist, alternative="greater")
ahu_water_cdf
plot(ahu_water_cdf, style="cdf", lwd=2, lwd0=2, do.legend=F, 
     main="SKS of ahu & freshwater", ylab="Probability", xlab="Distance to Freshwater")
#marine resources
ahu_marine_cdf <- cdf.test(ahu_pp, marine_dist, alternative="greater")
ahu_marine_cdf
plot(ahu_marine_cdf, style="cdf", lwd=2, lwd0=2, do.legend=F, 
     main="SKS of ahu & marine resources", ylab="Probability", xlab="Distance to marine resources")
#plot together with Euclidean distance maps, Fig 4.
par(mfrow=c(3, 2))
plot(mulch_dist_max, main="Distance to rock mulch")
plot(ahu_pp, pch=15, add=T)
plot(ahu_mulch_max_cdf, style="cdf", lwd=2, lwd0=2, do.legend=F, 
     main="SKS of ahu & rock mulch", ylab="Probability", xlab="Distance to rock mulch")
plot(marine_dist, main="Distance to marine resources")
plot(ahu_pp, pch=15, add=T)
plot(ahu_marine_cdf, style="cdf", lwd=2, lwd0=2, do.legend=F, 
     main="SKS of ahu & marine resources", ylab="Probability", xlab="Distance to marine resources")
plot(water_dist, main="Distance to freshwater")
plot(ahu_pp, pch=15, add=T)
plot(ahu_water_cdf, style="cdf", lwd=2, lwd0=2, do.legend=F, 
     main="SKS of ahu & freshwater", ylab="Probability", xlab="Distance to Freshwater")
par(mfrow=c(1,1))
```

# POINT PROCESS MODELS AND MULTIMODEL SELECTION
Build PPMS. See end of document for models with medial mulch classification.
```{r}
model_1 <- ppm(ahu_pp, ~coast_dist)
model_2 <- ppm(ahu_pp, ~water_dist)
model_3 <- ppm(ahu_pp, ~marine_dist)
model_4 <- ppm(ahu_pp, ~mulch_dist_max)
model_5 <- ppm(ahu_pp, ~coast_dist+water_dist)
model_6 <- ppm(ahu_pp, ~coast_dist+marine_dist)
model_7 <- ppm(ahu_pp, ~coast_dist+mulch_dist_max)
model_8 <- ppm(ahu_pp, ~water_dist+marine_dist)
model_9 <- ppm(ahu_pp, ~water_dist+mulch_dist_max)
model_10 <- ppm(ahu_pp, ~marine_dist+mulch_dist_max)
model_11 <- ppm(ahu_pp, ~water_dist+marine_dist+mulch_dist_max)
model_12 <- ppm(ahu_pp, ~coast_dist+water_dist+marine_dist)
model_13 <- ppm(ahu_pp, ~coast_dist+water_dist+mulch_dist_max)
model_14 <- ppm(ahu_pp, ~coast_dist+marine_dist+mulch_dist_max)
model_15 <- ppm(ahu_pp, ~coast_dist+water_dist+marine_dist+mulch_dist_max)
```

Perform BIC ad AIC tests to choose model with parameter set that maximizes the tradeoff between model fit and complexity. Lowest delta-BIC/AIC and highest weight value indicate the best fitting model. This code creates Table 1.
```{r}
MS_AIC <- model.sel(model_1, model_2, model_3, model_4, model_5, model_6, model_7, model_8,
                    model_9, model_10, model_11, model_12, model_13, model_14, model_15, rank=AIC)
MS_AIC
MS_BIC <- model.sel(model_1, model_2, model_3, model_4, model_5, model_6, model_7, model_8,
                    model_9, model_10, model_11, model_12, model_13, model_14, model_15, rank=BIC)
MS_BIC
```

Both AIC and BIC indicate model_5 is the best fitting model.
Inspect model_5 coefficient estimates, standard errors, confidence intervals, and significance levels. This code creates Table 2.
```{r}
model_5
```

Plot 'effect function' showing the relationship between the fitted intensity of ahu and distance from water sources. This code creates Fig 5.
```{r}
plot(effectfun(model_5, "water_dist", coast_dist=0, se.fit=T), main="", xlab="Distance to freshwater (m)", ylab="Ahu intensity (λ)")
```

To further assess the fit of Model 5 and explore whether additional parameters are needed (such as second-order interpoint interaction), the following code executes a series of Monte Carlo-based goodness-of-fit tests: residual L-function (Manuscript Fig 6), maximum absolute deviation (MAD), and DCLF tests to assess the fit between model 2 and the ahu patterns. All Monte Carlo tests are ran with 39 simulated realizations of Model 5, which is equivalent to significance testing at p=0.05. Note that because these are randomized Monte Carlo tests, plots and/or resulting values may be slightly different than presented in the manuscript.
```{r}
L_fit1 <- envelope(model_5, Lest, nsim=39, global=T)
L_fit1
plot(L_fit1, main="", legend=F)
MAD1 <- mad.test(model_5, Lest, nsim=39, fix.n=T, global=T, alternative="two.sided", use.theo=F)
MAD1
DCLF1 <- dclf.test(model_5, Lest, nsim=39, fix.n=T, global=T, alternative="two.sided", use.theo=F)
DCLF1
```
Generate 20 simulated realization of the model. (Manuscript Fig 7). Note that the simulated realizations of the model will always appear slightly different than those presented in the manuscript (due to the functioning of the Metropolos-Hasting algortithm), though the overall results will be the same.
```{r}
ahu_model_sim <- simulate(model_5, nsim=20)
plot(ahu_model_sim, main="", pch=16)
```

## Models using the medial mulch classification from Ladefoged et al. 2013
```{r}
med_model_1 <- ppm(ahu_pp, ~coast_dist)
med_model_2 <- ppm(ahu_pp, ~water_dist)
med_model_3 <- ppm(ahu_pp, ~marine_dist)
med_model_4 <- ppm(ahu_pp, ~mulch_dist_med)
med_model_5 <- ppm(ahu_pp, ~coast_dist+water_dist)
med_model_6 <- ppm(ahu_pp, ~coast_dist+marine_dist)
med_model_7 <- ppm(ahu_pp, ~coast_dist+mulch_dist_med)
med_model_8 <- ppm(ahu_pp, ~water_dist+marine_dist)
med_model_9 <- ppm(ahu_pp, ~water_dist+mulch_dist_med)
med_model_10 <- ppm(ahu_pp, ~marine_dist+mulch_dist_med)
med_model_11 <- ppm(ahu_pp, ~water_dist+marine_dist+mulch_dist_med)
med_model_12 <- ppm(ahu_pp, ~coast_dist+water_dist+marine_dist)
med_model_13 <- ppm(ahu_pp, ~coast_dist+water_dist+mulch_dist_med)
med_model_14 <- ppm(ahu_pp, ~coast_dist+marine_dist+mulch_dist_med)
med_model_15 <- ppm(ahu_pp, ~coast_dist+water_dist+marine_dist+mulch_dist_med)
#model selection
med_MS_AIC <- model.sel(med_model_1, med_model_2, med_model_3, med_model_4, med_model_5, med_model_6, med_model_7, med_model_8,med_model_9, med_model_10, med_model_11, med_model_12, med_model_13, med_model_14, med_model_15, rank=AIC)
med_MS_AIC
med_MS_BIC <- model.sel(med_model_1, med_model_2, med_model_3, med_model_4, med_model_5, med_model_6, med_model_7, med_model_8,med_model_9, med_model_10, med_model_11, med_model_12, med_model_13, med_model_14, med_model_15, rank=BIC)
med_MS_BIC
```

## Marine resources sensitivity analysis with a 5m threshold
```{r}
marine_poly_5m <- readShapeSpatial("marine_res_poly_s_5_clipped.shp")
marine_res_5m <- as.owin(marine_poly_5m)
marine_dist_5m <- as.im(distfun(marine_res_5m), W=survey_win) #clip to survey window

plot(marine_dist_5m)

marine5m_model_1 <- ppm(ahu_pp, ~coast_dist)
marine5m_model_2 <- ppm(ahu_pp, ~water_dist)
marine5m_model_3 <- ppm(ahu_pp, ~marine_dist_5m)
marine5m_model_4 <- ppm(ahu_pp, ~mulch_dist_max)
marine5m_model_5 <- ppm(ahu_pp, ~coast_dist+water_dist)
marine5m_model_6 <- ppm(ahu_pp, ~coast_dist+marine_dist_5m)
marine5m_model_7 <- ppm(ahu_pp, ~coast_dist+mulch_dist_max)
marine5m_model_8 <- ppm(ahu_pp, ~water_dist+marine_dist_5m)
marine5m_model_9 <- ppm(ahu_pp, ~water_dist+mulch_dist_max)
marine5m_model_10 <- ppm(ahu_pp, ~marine_dist_5m+mulch_dist_max)
marine5m_model_11 <- ppm(ahu_pp, ~water_dist+marine_dist_5m+mulch_dist_max)
marine5m_model_12 <- ppm(ahu_pp, ~coast_dist+water_dist+marine_dist_5m)
marine5m_model_13 <- ppm(ahu_pp, ~coast_dist+water_dist+mulch_dist_max)
marine5m_model_14 <- ppm(ahu_pp, ~coast_dist+marine_dist_5m+mulch_dist_max)
marine5m_model_15 <- ppm(ahu_pp, ~coast_dist+water_dist+marine_dist_5m+mulch_dist_max)


marine5m_MS_AIC <- model.sel(marine5m_model_1, marine5m_model_2, marine5m_model_3, marine5m_model_4, marine5m_model_5, 
                    marine5m_model_6, marine5m_model_7, marine5m_model_8, marine5m_model_9, marine5m_model_10, 
                    marine5m_model_11, marine5m_model_12, marine5m_model_13, marine5m_model_14, marine5m_model_15, rank=AIC)
marine5m_MS_AIC
marine5m_MS_BIC <- model.sel(marine5m_model_1, marine5m_model_2, marine5m_model_3, marine5m_model_4, marine5m_model_5, 
                    marine5m_model_6, marine5m_model_7, marine5m_model_8, marine5m_model_9, marine5m_model_10, 
                    marine5m_model_11, marine5m_model_12, marine5m_model_13, marine5m_model_14, marine5m_model_15, rank=BIC)
marine5m_MS_BIC

```
